# Supplementary material for: Migration of Myogenic Cells Is Highly Influenced by Cytoskeletal Septin7
Source: Cells. 2023 Jul 11;12(14):1825. doi: 10.3390/cells12141825 (PMC10378681; doi:10.3390/cells12141825)
Supplement: Supplementary file 1 [file cells-12-01825-s001.zip]

Archive with 6 entries (6 files):
- Figure S1.tif
- Figure S2.tif
- Figure S3.tif
- Figure S4.tif
- Figure S5.tif
- Video S1.pptx
